# Supplementary material for: Plasma Klotho concentration is associated with the presence, burden and progression of cerebral small vessel disease in patients with acute ischaemic stroke
Source: PLoS One. 2019 Aug 9;14(8):e0220796. doi: 10.1371/journal.pone.0220796 (PMC6688787; doi:10.1371/journal.pone.0220796)
Supplement: S1 Dataset — (XLS) [file pone.0220796.s001.xls]

## Sheet: 2019-05-15 Klotho rawdata
FGF23	FGF23analy	aKlothassay1	Klothoanaly	VitaminD1	sex	age	BMI	fastingglu	HBA1C	TG	TC	LDLch	WBC	HB	Cr	totalcalcium	labphosphorus	albumin	ALP	Uricacid	CRP	TOAST	TOASTnum	PVWM	PVWMdicho	DWM	DWMdicho	WMHstoSVD	CMBs	CMBdicho	PVS	PVSdicho	ALIs	ALIdicho	totalSVDscore	progressiondicho	progressionordinal	atherosclerosis	HTN	DM	antithrombotics	Lipidlowingagents	coronary	HPL	smoking	alcoh	artherodicho	sexord	HTNord
96	0.96	278	2.78	12.34	1	68	25.9095	113	7.2	74	144	92	9.9	13.7	0.88	8.1	2.9	3.6	160	3.1	0.13	CE	1	0	0	0	0	0	0	0	11	1	3	1	2	1	4	2	1	1	0	0	0	0	0	1	1	0	0
199	1.99	114	1.14	11.56	0	75	23.7812	90	6.1	68	110	19.4	8.32	12	0.75	8.1	2.8	3.7	124	2.6	0.85	CE	1	2	1	2	1	1	0	0	11	1	2	1	3	1	4	0	0	0	0	0	0	0	0	0	0	1	1
3125	31.25	14	0.14	20.2	0	72	23.5556	102	6.7	187	177	126	7.3	12.1	2.6	8.2	3.1	3.5	143	3.6	0.46	LAA	2	1	0	2	1	1	1	1	3	0	1	1	3	1	4	2	1	1	1	1	1	0	0	0	1	1	0
2449	24.49	13	0.13	23.64	0	68	29.1363	103	6.5	232	177	123	12.5	13.6	0.7	8	3.5	3.4	194	5.1	3.27	LAA	2	0	0	0	0	0	0	0	0	0	0	0	0	1	4	3	1	0	0	0	0	0	0	0	1	1	0
280	2.8	312	3.12	19.24	1	60	23.833	95	7.5	130	212	150	6.3	15.2	0.9	8.5	3.6	3.6	256	5.4	0.42	LAC	0	1	0	1	0	0	0	0	0	0	4	1	1	1	3	0	1	1	0	0	0	0	1	0	0	0	0
55	0.55	216	2.16	15.04	1	72	21.8724	86	5.8	115	165	109	6.8	13.6	1	7.8	2.4	3.4	160	5.8	0.34	LAC	0	3	1	3	1	1	1	1	13	1	2	1	4	1	3	0	1	0	0	0	0	0	1	0	0	0	0
149	1.49	200	2	13.92	0	54	27.31	224	6.8	78	116	68	6.33	15.2	1	8.4	2.8	3.8	191	3.9	0.13	LAC	0	2	1	2	1	1	0	0	0	0	1	1	2	1	3	0	1	1	0	0	0	0	1	1	0	1	0
438	4.38	173	1.73	14.04	1	71	22.6	171	7.2	266	134	62	4.71	12.5	1.6	8.6	2.7	4.2	446	8	0.13	LAC	0	1	0	1	0	0	4	1	0	0	1	1	2	1	3	0	1	1	0	0	0	1	1	1	0	0	0
2167	21.67	74	0.74	24.52	0	82	18.662	115	6.1	105	214	169	7.6	13.3	1.1	9.2	3.4	3.8	335	4.1	0.07	CE	1	3	1	3	1	1	3	1	2	0	1	1	3	1	3	2	1	0	0	0	0	1	0	0	1	1	0
2174	21.74	67	0.67	16.64	0	79	23.2335	88	8.3	76	197	145	9.29	12.8	0.8	8.3	3.8	3.6	344	1.5	0.18	LAC	0	3	1	3	1	1	4	1	11	1	3	1	4	1	3	1	0	1	0	1	0	0	0	1	1	1	1
1311	13.11	14	0.14	29.32	0	73	28.2284	136	6.8	104	251	205	10	13.1	0.9	8.3	3.4	4	279	4.7	0.34	LAA	2	1	0	2	1	1	0	0	0	0	1	1	2	1	3	3	1	1	1	0	1	0	0	0	1	1	0
368	3.68	767	7.67	21.04	1	65	25.1559	83	6.2	90	146	100	8.4	15.7	1	8	2.6	3.4	221	6.5	0.37	LAA	2	2	1	1	0	1	1	1	6	0	2	1	3	1	2	0	1	0	0	0	0	0	1	0	0	0	0
509	5.09	452	4.52	21.73	1	55	24.0882	114	6.1	193	174	107	6.3	14.3	1	8.5	3.2	4.1	190	5.4	0.18	LAC	0	0	0	0	0	0	0	0	2	0	1	1	1	1	2	0	1	0	0	0	0	1	1	0	0	0	0
244	2.44	401	4.01	22.78	0	72	25.5588	183	9.1	168	211	144	11.66	12.7	0.72	8.6	2.9	3.8	400	3.2	0.1	LAC	0	1	0	1	0	0	0	0	0	0	0	0	0	1	2	0	1	1	1	0	0	0	0	0	0	1	0
180	1.8	383	3.83	13.2	1	66	23.7	89	5.8	129	181	106	3.69	14.8	1	8.3	2.1	3.8	173	4.5	0.04	LAA	2	3	1	3	1	1	10	1	11	1	3	1	4	1	2	0	1	0	0	0	0	0	0	1	0	0	0
43	0.43	360	3.6	11.8	1	45	23.7228	207	8.9	119	238	173	8	16.7	0.8	7	3	4.1	175	2.8	1.19	LAA	2	0	0	0	0	0	1	1	0	0	1	1	2	1	2	2	0	1	1	1	1	0	0	0	1	0	1
199	1.99	329	3.29	21.56	1	46	22.4913	80	4.9	81	144	64	7.6	11.9	1.8	8.6	3.2	3.3	305	8.3	0.08	LAC	0	3	1	3	1	1	6	1	12	1	4	1	4	1	2	0	1	0	0	0	0	0	1	1	0	0	0
208	2.08	231	2.31	30.36	1	65	19.1571	86	5.8	109	193	118	6.12	14	1.49	8.4	2.7	4	242	7.3	0.11	LAC	0	3	1	3	1	1	3	1	12	1	6	1	4	1	2	0	0	0	0	0	0	0	0	0	0	0	1
415	4.15	177	1.77	15.48	1	72	21.5	155	6.1	140	150	84	5.93	15.6	1.4	8.4	2.9	3.4	182	6.7	0.32	CE	1	1	0	2	1	1	5	1	2	0	1	1	3	1	2	0	0	0	0	0	0	0	0	1	0	0	1
102	1.02	162	1.62	22.88	1	75	22.4913	108	6	55	133	82	11.5	15	1.19	8.3	2.9	3.5	307	5.2	1.55	LAC	0	1	0	1	0	0	0	0	3	0	3	1	1	1	2	2	1	0	0	0	0	0	1	0	1	0	0
3925	39.25	114	1.14	16.76	0	84	17.0392	108	7.6	163	181	101	10.6	11.1	7.5	9.2	7.1	3	321	10.2	11.49	CE	1	1	0	2	1	1	1	1	0	0	1	1	3	1	2	3	1	1	1	0	1	1	0	1	1	1	0
2111	21.11	88	0.88	18.2	0	86	20.8889	84	5.7	80	177	106	8.62	11.4	1.34	7.9	3.4	3.1	129	5.5	0.14	LAC	0	3	1	3	1	1	0	0	11	1	0	0	2	1	2	1	0	0	0	0	0	0	0	0	1	1	1
113	1.13	489	4.89	20.62	0	82	24.4444	115	5.5	104	224	182	9.2	14.4	0.6	7.7	2.7	3.5	246	4.8	0.06	LAA	2	0	0	0	0	0	0	0	3	0	0	0	0	1	1	0	1	0	0	1	0	1	0	0	0	1	0
62	0.62	470	4.7	14.24	0	76	29.1	122	6.3	53	146	88	7.17	13.9	0.7	8.8	3.2	3.8	259	6.2	0.49	CE	1	1	0	1	0	0	0	0	0	0	0	0	0	1	1	0	1	0	0	0	0	0	0	1	0	1	0
213	2.13	468	4.68	15.72	1	64	27.4	106	6.5	129	129	79	7.53	15.1	1	8.8	2.9	4	281	4.3	0.07	CE	1	0	0	0	0	0	0	0	11	1	0	0	1	1	1	0	0	1	0	0	0	0	1	1	0	0	1
257	2.57	460	4.6	32.12	0	77	24.0344	162	10	879	256	60	6.7	13.3	0.7	8	3.4	3.8	572	3.1	0.65	LAA	2	2	1	2	1	1	5	1	1	0	1	1	3	1	1	2	1	1	0	0	0	1	0	0	1	1	0
556	5.56	419	4.19	16.96	1	67	19.6052	96	6.4	246	150	94	6.5	12.9	1	8.5	2.8	3.8	201	4.4	0.1	CE	1	0	0	0	0	0	0	0	0	0	0	0	0	1	1	2	0	0	0	0	0	0	0	0	1	0	1
242	2.42	417	4.17	25.48	0	64	24.9989	93	5.6	156	208	137	4.6	14.9	0.8	9.1	3	3.5	322	4.6	0.15	LAC	0	0	0	0	0	0	0	0	0	0	0	0	0	1	1	0	0	0	0	0	0	1	0	0	0	1	1
373	3.73	412	4.12	19.6	0	61	24.0346	94	6.1	93	221	181	7.3	13.8	0.7	9	3.7	3.8	206	3.2	0.16	LAC	0	0	0	0	0	0	1	1	0	0	0	0	1	1	1	0	1	0	0	0	0	0	0	0	0	1	0
205	2.05	387	3.87	19.64	0	48	25.6745	97	5.5	92	131	80	3.6	13.1	0.7	8.2	3	3.6	181	3.4	0.34	LAC	0	0	0	0	0	0	0	0	0	0	0	0	0	1	1	0	1	0	0	0	0	0	0	0	0	1	0
155	1.55	377	3.77	12.2	1	70	23.4	120	6	73	138	69	8.26	13.5	0.8	8.1	2	3.7	254	6.1	9.48	LAA	2	0	0	0	0	0	0	0	9	0	0	0	0	1	1	1	1	0	0	0	0	0	1	1	1	0	0
201	2.01	352	3.52	22.64	1	77	20.984	93	6.2	123	174	104	7.5	12.5	0.8	8.3	3.2	3.5	139	6.1	0.62	LAA	2	2	1	2	1	1	0	0	3	0	0	0	1	1	1	1	1	0	0	0	0	1	0	0	1	0	0
201	2.01	341	3.41	20.76	1	63	21.5139	87	5.1	88	168	120	7.5	13.8	1	8	4	3.4	177	2.2	1.42	LAA	2	0	0	0	0	0	0	0	0	0	0	0	0	1	1	3	1	0	0	0	0	0	1	0	1	0	0
102	1.02	338	3.38	13.8	1	65	22.3	104	5.1	144	138	82	5.13	12.7	1.2	8	2.4	3.5	184	4.1	0.04	LAA	2	1	0	1	0	0	0	0	5	0	3	1	1	1	1	0	0	0	0	0	0	0	0	0	0	0	1
267	2.67	337	3.37	24	1	57	23.7387	126	7.1	80	127	73	5.9	15	1	8	2.4	3.7	212	3.2	0.1	LAA	2	0	0	0	0	0	0	0	0	0	0	0	0	1	1	0	1	1	0	0	0	1	1	0	0	0	0
482	4.82	332	3.32	22.36	0	68	24	86	6	78	215	157	8.8	13.5	0.7	9.6	2.6	3.8	299	4	0.18	LAC	0	3	1	3	1	1	3	1	15	1	0	0	3	1	1	3	1	0	0	0	0	1	0	1	1	1	0
113	1.13	316	3.16	13.16	1	82	26.5	110	4.5	183	166	102	9.73	15.4	1.1	9.5	3.6	4.4	175	5.4	0.19	LAA	2	1	0	1	0	0	0	0	5	0	0	0	0	1	1	1	1	0	0	0	0	0	0	1	1	0	0
131	1.31	284	2.84	11.16	0	65	20.8	128	5.3	79	127	82	6.45	13.3	0.7	7.5	2.2	3.2	122	4.6	3.28	LAA	2	2	1	2	1	1	0	0	3	0	0	0	1	1	1	1	1	1	1	1	0	0	1	1	1	1	0
283	2.83	269	2.69	26.8	1	58	23.5294	107	8.3	121	128	80	15.4	14.3	1.2	8.1	2.9	3.3	314	6.2	0.34	LAA	2	0	0	0	0	0	0	0	0	0	0	0	0	1	1	2	1	1	1	1	1	1	1	0	1	0	0
80	0.8	255	2.55	13.6	0	68	22.5	125	5	59	204	138	7.18	13.5	0.6	8.1	3	3.8	203	2.4	1.14	LAC	0	0	0	0	0	0	0	0	0	0	0	0	0	1	1	0	0	1	1	1	1	0	0	0	0	1	1
211	2.11	248	2.48	20.12	1	70	20.5151	116	5.4	70	145	93	6.8	13.3	0.82	8.1	2.6	3.5	278	5.5	0.47	LAC	0	1	0	1	0	0	0	0	0	0	0	0	0	1	1	0	0	0	0	0	0	0	1	1	0	0	1
74	0.74	246	2.46	23.96	0	69	27.5873	77	7.7	67	203	150	16.6	12.1	0.89	8.8	3.6	3.8	281	6.2	0.09	LAC	0	3	1	3	1	1	20	1	15	1	8	1	4	1	1	0	1	1	0	0	0	0	0	0	0	1	0
120	1.2	245	2.45	26.76	1	76	27.2932	94	6.2	98	131	68	5.38	10.6	1.02	8.3	4.1	3.5	256	3.6	0.18	LAC	0	2	1	2	1	1	0	0	15	1	0	0	2	1	1	0	1	0	0	0	0	0	0	0	0	0	0
789	7.89	196	1.96	11	1	71	24.6	123	6.6	192	112	54	5.23	13.1	1.1	8.9	3.2	3.7	166	7.2	0.04	CE	1	1	0	1	0	0	0	0	11	1	0	0	1	1	1	0	1	1	0	0	0	0	0	1	0	0	0
217	2.17	188	1.88	31.68	1	64	22.0581	134	8.8	191	153	85	6.05	13.7	1.02	8.5	3	3.6	331	5.1	0.64	LAA	2	0	0	0	0	0	0	0	0	0	1	0	0	1	1	2	1	1	0	0	0	0	1	1	1	0	0
44	0.44	183	1.83	22.44	0	65	19.8178	91	4.3	42	246	185	5.96	13	0.64	8.9	3.6	3.9	252	6.7	0.07	LAA	2	0	0	0	0	0	0	0	3	0	0	0	0	1	1	2	0	0	0	0	0	1	0	0	1	1	1
401	4.01	178	1.78	17.68	0	69	29.3	121	5.1	209	116	51	7.46	11.2	0.8	8.8	3.8	3.7	246	5	0.22	LAC	0	1	0	1	0	0	0	0	0	0	0	0	0	1	1	2	0	0	0	0	0	1	0	1	1	1	1
234	2.34	163	1.63	34.48	0	66	23.8054	109	6.5	126	221	153	7.21	15.9	0.93	8.4	3.1	3.8	239	2	0.17	LAA	2	1	0	0	0	0	0	0	0	0	0	0	0	1	1	1	1	1	0	0	0	1	0	1	1	1	0
564	5.64	151	1.51	20.72	0	63	26.6667	127	6.4	128	196	140	6.09	13.3	0.89	8.1	2.3	3.6	268	4	0.36	LAC	0	0	0	0	0	0	0	0	0	0	0	0	0	1	1	0	1	1	1	1	1	0	0	0	0	1	0
322	3.22	147	1.47	16.52	0	73	24.0238	86	5.7	218	143	74	6.3	12.2	0.8	8.5	2.9	4.2	234	2.6	0.3	LAA	2	0	0	1	0	0	2	1	0	0	1	1	2	1	1	2	1	1	1	1	1	1	0	0	1	1	0
1141	11.41	143	1.43	18.32	1	68	20.7612	118	5.6	182	225	78	13.8	13.2	1.9	8.5	3.1	3.6	180	3	8	LAA	2	1	0	1	0	0	0	0	5	0	0	0	0	1	1	2	0	0	0	0	0	0	1	0	1	0	1
196	1.96	133	1.33	17.32	1	67	23.6614	101	6.4	53	188	148	7.5	15.4	0.9	8.2	2.8	3.7	139	5.5	0.16	CE	1	1	0	1	0	0	2	1	8	0	0	0	1	1	1	0	1	0	0	0	0	0	0	0	0	0	0
1066	10.66	132	1.32	20.6	1	81	22.5827	144	5.3	109	185	120	14.6	15.6	1.2	8.4	3	4.1	293	5.3	2.3	LAA	2	1	0	2	1	1	1	1	10	1	2	1	4	1	1	3	1	0	0	0	0	0	0	0	1	0	0
2112	21.12	128	1.28	24.4	1	77	26.5731	92	6.1	256	145	79	13	14.8	0.9	8.2	2.5	3.9	145	3.2	2.32	LAA	2	1	0	1	0	0	0	0	4	0	0	0	0	1	1	3	1	1	1	0	0	0	1	0	1	0	0
789	7.89	122	1.22	13.08	1	65	25.3	267	5.9	94	140	53	5.14	14.8	1	7.8	2.5	3.5	214	6.2	0.24	LAA	2	1	0	2	1	1	0	0	0	0	1	1	2	1	1	0	0	0	0	0	0	0	0	1	0	0	1
1136	11.36	116	1.16	12.16	0	77	19.5	101	7.6	118	185	124	6.86	11.9	0.6	8.3	3	3.4	172	3.3	1.24	LAA	2	3	1	3	1	1	2	1	8	0	0	0	2	1	1	2	1	1	1	0	1	0	0	0	1	1	0
3925	39.25	114	1.14	11.16	1	67	24.4646	89	6.5	162	112	50	8.9	13	1.5	8.2	2.7	3.9	201	5.1	2.06	LAC	0	1	0	1	0	0	5	1	10	1	2	1	3	1	1	2	1	1	1	0	0	1	0	0	1	0	0
339	3.39	112	1.12	13.2	1	66	24.0346	118	6.1	99	147	105	6.1	13.4	1	7.9	2.2	3.9	237	4.6	0.92	LAC	0	1	0	1	0	0	2	1	3	0	0	0	1	1	1	3	1	1	1	1	1	0	0	1	1	0	0
185	1.85	1157	11.57	17.96	1	73	22.9481	79	5.7	55	129	76	5.4	11.1	1	7.7	3	2.9	219	5.2	0.08	LAA	2	0	0	0	0	0	0	0	3	0	0	0	0	0	0	2	1	0	0	0	0	0	0	0	1	0	0
169	1.69	1151	11.51	22.78	0	91	26.6667	73	5.4	104	165	113	6.37	10.5	0.79	6.9	2.8	2.7	142	4.5	3.42	LAA	2	0	0	0	0	0	0	0	0	0	0	0	0	0	0	0	1	0	0	0	0	0	0	1	0	1	0
169	1.69	1120	11.2	13.08	1	72	24.3	148	8.3	89	163	110	8.66	13.6	0.8	8.5	3.1	3.8	256	5.3	0.34	LAA	2	0	0	0	0	0	0	0	0	0	0	0	0	0	0	0	1	1	0	1	0	0	1	1	0	0	0
78	0.78	930	9.3	17.12	0	62	21.7193	94	5.5	41	129	47	6.5	12.7	0.9	8.2	2.9	3.7	228	4.4	0.15	LAC	0	0	0	0	0	0	0	0	0	0	0	0	0	0	0	0	0	0	0	0	0	0	0	0	0	1	1
229	2.29	917	9.17	22.81	1	50	24.4898	107	5.4	105	190	122	5.5	13.6	0.8	8	1.9	3.8	236	3.1	2.55	CE	1	0	0	0	0	0	0	0	0	0	0	0	0	0	0	0	0	0	0	0	0	0	0	0	0	0	1
167	1.67	835	8.35	32.6	1	73	22.4088	125	6.8	72	194	132	6.6	14.7	0.8	7	2.6	3.9	234	5.5	0.31	LAA	2	2	1	1	0	1	0	0	4	0	1	1	2	0	0	2	0	1	1	1	1	0	0	0	1	0	1
214	2.14	824	8.24	19.04	0	47	22.3081	115	9.3	157	211	154	5.6	13.3	0.6	7.8	3.9	3.7	103	3.3	0.03	LAC	0	0	0	0	0	0	0	0	0	0	0	0	0	0	0	0	0	1	1	1	1	0	0	0	0	1	1
544	5.44	786	7.86	18.96	1	74	17.301	70	5.8	36	230	194	5.6	12.3	0.9	8.2	0.7	3.7	239	4.8	0.08	LAA	2	0	0	0	0	0	0	0	0	0	0	0	0	0	0	2	1	0	0	0	0	1	1	0	1	0	0
162	1.62	768	7.68	22.16	0	83	19.0131	83	5.8	84	153	94	4.2	12.4	0.7	7.8	4	3.3	186	3.6	0.06	LAA	2	1	0	1	0	0	0	0	0	0	0	0	0	0	0	0	0	0	0	0	0	0	1	0	0	1	1
9	0.09	762	7.62	33.08	1	60	24.977	97	5.5	221	233	150	5.4	15.1	0.9	8.1	2.9	3.8	238	5.5	0.12	CE	1	0	0	0	0	0	0	0	0	0	0	0	0	0	0	0	1	0	0	0	0	1	0	0	0	0	0
175	1.75	762	7.62	19.84	1	63	18.3655	84	5.8	110	162	109	9.4	14.9	1	8.1	2.6	3.9	283	5.2	0.13	LAC	0	0	0	1	0	0	0	0	0	0	0	0	0	0	0	0	1	0	0	0	0	0	1	0	0	0	0
190	1.9	753	7.53	26.36	1	54	22.3081	101	11.6	121	167	108	10.14	14.1	0.79	8.5	4.5	3.6	204	3.9	0.34	LAA	2	0	0	0	0	0	0	0	0	0	0	0	0	0	0	0	1	1	1	1	1	0	1	1	0	0	0
9	0.09	695	6.95	29.36	1	65	28.4	157	9.2	63	183	106	9.5	14.1	0.8	8	3.1	3.7	163	3.7	7.46	LAA	2	1	0	1	0	0	0	0	0	0	0	0	0	0	0	0	0	1	0	1	0	0	1	1	0	0	1
96	0.96	693	6.93	15.96	1	62	25.0135	147	7.7	145	216	156	8.6	15.8	0.9	8.4	2.9	3.6	207	4.5	0.17	LAC	0	0	0	0	0	0	0	0	0	0	0	0	0	0	0	0	1	1	0	0	0	1	1	0	0	0	0
423	4.23	660	6.6	19.96	0	58	39.0625	90	7.6	117	197	133	13	12.5	1.3	9.4	4.4	3.6	204	5.2	8.68	LAA	2	0	0	0	0	0	0	0	0	0	0	0	0	0	0	2	1	1	1	1	1	1	0	0	1	1	0
271	2.71	655	6.55	8.28	0	90	26	135	6.5	66	156	99	9.7	14.4	0.91	8.3	3.4	3.6	267	3.5	0.81	CE	1	3	1	3	1	1	0	0	0	0	0	0	1	0	0	2	0	1	0	0	0	0	0	0	1	1	1
299	2.99	600	6	21.92	0	70	25.9181	101	6.5	242	179	123	9.4	13.9	0.8	8.4	3.4	3.9	237	4.5	0.74	CE	1	0	0	0	0	0	0	0	0	0	0	0	0	0	0	2	0	0	0	0	0	0	0	0	1	1	1
221	2.21	589	5.89	26.44	1	60	20.5295	147	7.6	173	233	138	8	13.3	0.9	8.4	3.7	4.1	294	3.6	0.23	LAC	0	0	0	0	0	0	0	0	1	0	0	0	0	0	0	2	0	1	0	0	0	0	1	0	1	0	1
9	0.09	558	5.58	13.16	1	70	19.6052	122	6.7	106	116	43	6.5	12.9	1	8.1	2.9	3.6	304	4.2	2.34	LAA	2	0	0	0	0	0	0	0	0	0	0	0	0	0	0	0	1	1	1	1	0	1	1	0	0	0	0
119	1.19	541	5.41	15.56	1	68	23.8754	106	6.3	100	128	67	7.2	14.8	1.1	8.6	3.2	3.6	233	5.8	0.36	CE	1	1	0	2	1	1	0	0	0	0	0	0	1	0	0	2	1	0	0	0	0	0	1	0	1	0	0
237	2.37	525	5.25	18.24	1	64	25.1825	97	6.6	61	140	90	6	13.9	1	8.5	2.7	3.8	223	3	0.05	LAC	0	0	0	0	0	0	1	1	0	0	0	0	1	0	0	2	1	1	1	1	1	0	1	0	1	0	0
227	2.27	520	5.2	17.72	0	66	22.0317	83	5.8	112	146	86	4.9	12.2	0.9	8.2	3.6	3.5	161	5	0.09	LAC	0	0	0	0	0	0	2	1	0	0	0	0	1	0	0	0	1	0	0	0	0	0	0	0	0	1	0
292	2.92	519	5.19	25.64	0	77	23.4952	84	4	253	189	98	2.3	10.5	0.7	9.2	3.1	3.7	223	2.7	0.05	LAA	2	1	0	1	0	0	0	0	0	0	0	0	0	0	0	2	1	0	0	0	0	0	0	0	1	1	0
199	1.99	513	5.13	29.21	0	68	22.5827	92	6.3	231	214	141	8.4	13.4	0.8	8.6	3.8	3.8	213	3.9	0.13	LAA	2	0	0	0	0	0	0	0	0	0	0	0	0	0	0	3	0	0	0	0	0	1	0	0	1	1	1
217	2.17	507	5.07	19.76	0	69	18.369	89	5.8	76	151	98	4.1	11.7	0.6	8.5	4.8	3.6	219	4.5	0.03	LAC	0	1	0	1	0	0	2	1	2	0	0	0	1	0	0	2	1	1	0	0	0	1	0	0	1	1	0
309	3.09	501	5.01	19.73	1	74	21.4533	107	6.5	131	214	151	8.9	11.8	1.3	8.2	3.3	3.5	246	5.7	2.21	LAA	2	3	1	2	1	1	4	1	12	1	0	0	3	0	0	3	1	1	1	1	1	1	1	0	1	0	0
9	0.09	499	4.99	11.44	1	44	23.4221	75	6	88	171	127	13.2	15.5	0.9	7.7	3.2	3.5	165	4.7	0.08	LAC	0	0	0	0	0	0	0	0	0	0	0	0	0	0	0	0	0	0	0	0	0	0	0	1	0	0	1
107	1.07	499	4.99	10.48	1	53	26.1493	97	6.3	94	170	116	7.2	14.9	0.9	7.8	3.1	3.7	152	6.1	0.13	LAC	0	0	0	0	0	0	0	0	0	0	0	0	0	0	0	0	1	0	0	0	0	0	1	0	0	0	0
342	3.42	477	4.77	29.92	0	66	23.0112	172	7.6	143	97	55	6	11.3	1.3	8.3	3.7	3.9	255	5.1	0.25	LAA	2	0	0	0	0	0	0	0	0	0	0	0	0	0	0	1	1	1	0	0	0	0	0	0	1	1	0
255	2.55	465	4.65	22.78	1	71	28.3447	124	7.9	161	208	148	7.8	13.7	0.9	8.2	2.7	3.6	250	5.4	36	LAA	2	1	0	1	0	0	0	0	0	0	0	0	0	0	0	2	1	1	1	0	1	1	0	0	1	0	0
220	2.2	463	4.63	24.28	1	80	22.2063	87	6	100	210	121	7.1	14.6	1.01	8	3.4	3.6	195	3.6	8.42	CE	1	0	0	0	0	0	0	0	0	0	0	0	0	0	0	0	0	0	0	0	0	0	0	0	0	0	1
9	0.09	461	4.61	8.6	1	56	29.4076	76	5.9	620	233	86	6.8	16.2	1	8.4	4.6	3.7	123	6.5	0.06	LAC	0	0	0	0	0	0	0	0	0	0	0	0	0	0	0	0	1	0	0	0	0	1	1	0	0	0	0
9	0.09	460	4.6	15.28	1	39	25.5	108	6	76	204	135	8.6	15.5	1	8.7	3.9	4.6	352	5.2	0.36	LAC	0	0	0	0	0	0	0	0	0	0	0	0	0	0	0	0	1	0	0	0	0	0	1	1	0	0	0
108	1.08	454	4.54	12.16	1	51	25.6	85	6.3	122	179	137	7.25	13.5	1	8.1	3	3.8	207	6.5	0.74	LAC	0	1	0	1	0	0	0	0	0	0	0	0	0	0	0	0	0	1	1	1	1	0	1	0	0	0	1
197	1.97	443	4.43	10.56	0	74	26.4	131	6.3	90	118	67	7.28	12.3	1.2	7.9	3.1	3.7	329	3.5	0.07	CE	1	2	1	2	1	1	0	0	4	0	0	0	1	0	0	0	1	0	0	0	0	0	0	0	0	1	0
74	0.74	441	4.41	24.36	0	52	21.7865	131	6.4	53	163	79	4.32	11.6	0.73	8.3	2.4	4.1	173	4.5	0.09	LAC	0	0	0	0	0	0	0	0	0	0	0	0	0	0	0	0	0	0	0	0	0	0	0	1	0	1	1
9	0.09	441	4.41	13.72	1	41	31.4	117	8.1	94	114	65	5.36	15	1.1	8.1	3.3	4	160	6.9	0.07	LAA	2	0	0	0	0	0	0	0	0	0	0	0	0	0	0	0	0	1	1	1	1	0	0	0	0	0	1
91	0.91	441	4.41	13.45	1	53	25.0995	116	8.8	79	200	148	14.3	17.3	1	8.6	3.3	4	200	4.3	0.44	LAC	0	0	0	0	0	0	0	0	0	0	0	0	0	0	0	0	1	1	0	0	0	0	0	0	0	0	0
76	0.76	429	4.29	35.16	0	67	21	128	5.8	29	152	107	4.04	13.9	0.8	6.9	2.9	4.2	191	4.3	0.28	CE	1	1	0	1	0	0	0	0	0	0	0	0	0	0	0	0	0	0	0	0	0	0	0	0	0	1	1
326	3.26	426	4.26	18.72	1	54	24.2288	88	6.5	104	165	104	7.6	20.3	0.8	8.3	2.5	3.8	255	2.7	0.09	LAC	0	0	0	0	0	0	1	1	0	0	0	0	1	0	0	0	1	0	0	0	0	1	1	0	0	0	0
152	1.52	425	4.25	17.56	1	50	23.3887	84	5.9	66	178	128	7.1	13.9	1.2	8.4	2.5	3.9	213	5.2	0.1	LAC	0	0	0	0	0	0	0	0	0	0	0	0	0	0	0	0	1	0	0	0	0	0	1	0	0	0	0
148	1.48	425	4.25	31.16	1	69	21.8	121	5.7	56	222	146	5.16	13.7	0.7	9	2.8	4.2	206	3.8	0.07	LAA	2	0	0	0	0	0	0	0	0	0	2	1	1	0	0	2	0	0	0	0	0	0	1	1	1	0	1
157	1.57	419	4.19	28.16	1	47	23.1405	117	6.2	39	214	156	8.5	14.9	0.8	8.1	3.2	4.1	170	5.2	0.08	LAC	0	0	0	0	0	0	0	0	0	0	0	0	0	0	0	0	0	0	0	0	0	0	0	0	0	0	1
9	0.09	419	4.19	26.32	0	27	21.1927	87	5.6	56	206	113	5.9	11.9	0.69	7.8	3.5	3.5	109	3.6	0.05	LAA	2	0	0	0	0	0	0	0	0	0	0	0	0	0	0	0	0	0	0	0	0	1	0	0	0	1	1
213	2.13	410	4.1	16.6	1	55	28.6851	101	6.1	94	197	137	6.8	14.4	0.3	8.9	3.4	4	170	7	0.17	LAC	0	0	0	0	0	0	0	0	0	0	0	0	0	0	0	3	1	0	0	0	0	0	0	0	1	0	0
413	4.13	408	4.08	23.48	1	57	24.8016	73	6.7	48	139	89	4.61	15.5	0.94	9	2.6	4.7	255	6.3	0.04	LAA	2	0	0	0	0	0	0	0	0	0	0	0	0	0	0	2	0	1	0	0	0	0	0	0	1	0	1
295	2.95	407	4.07	31.08	0	73	24.9	110	5.2	190	186	123	8.06	14.8	1	7.2	3.7	4	189	5.8	0.17	CE	1	0	0	0	0	0	0	0	2	0	0	0	0	0	0	0	1	0	0	0	0	0	0	0	0	1	0
62	0.62	404	4.04	16	1	67	24.9	103	6	50	173	113	6.87	13.6	0.8	8.1	2.7	3.7	175	3.5	0.06	LAC	0	1	0	1	0	0	0	0	2	0	4	1	1	0	0	0	0	0	0	0	0	0	0	1	0	0	1
219	2.19	397	3.97	34.28	0	54	20.8889	118	6.6	44	169	115	8.15	12.6	0.59	8.2	3.6	3.7	133	2.7	0.03	LAA	2	0	0	0	0	0	0	0	0	0	0	0	0	0	0	2	0	1	0	0	0	0	0	0	1	1	1
147	1.47	395	3.95	24.72	0	73	22.201	91	6.2	101	175	117	7.2	13.9	0.7	8.7	3.7	4	175	4.7	0.12	LAA	2	0	0	0	0	0	0	0	0	0	0	0	0	0	0	0	0	0	0	0	0	0	0	0	0	1	1
111	1.11	387	3.87	16.72	1	68	27.6095	77	6.3	39	157	92	5.1	16.3	0.9	8.6	2.5	4	226	6.4	0.18	LAC	0	0	0	0	0	0	1	1	0	0	0	0	1	0	0	2	1	0	0	0	0	0	1	0	1	0	0
135	1.35	386	3.86	30.2	1	75	18.3655	102	6.9	99	224	164	5.49	13.5	0.9	8.1	3.4	3.7	190	4.8	0.1	LAA	2	0	0	0	0	0	0	0	0	0	0	0	0	0	0	0	0	1	0	1	0	1	1	1	0	0	1
234	2.34	380	3.8	22.66	0	69	19.7381	144	10.5	155	162	105	11	12.4	0.8	8.1	2.9	3.5	225	2.2	3.69	LAA	2	1	0	1	0	0	0	0	0	0	0	0	0	0	0	2	1	1	1	0	1	0	0	0	1	1	0
161	1.61	377	3.77	16.16	0	66	30.2978	87	6.3	87	171	106	4.6	11.9	0.7	8.4	2.9	3.8	115	3.7	0.04	LAA	2	1	0	1	0	0	0	0	0	0	0	0	0	0	0	2	1	0	0	0	0	0	0	0	1	1	0
131	1.31	373	3.73	18.04	1	56	21.9671	155	9.5	58	147	98	5.4	14.3	0.9	8.7	3.6	4.2	227	3.6	0.06	LAC	0	0	0	0	0	0	0	0	0	0	0	0	0	0	0	0	0	1	0	0	0	0	0	0	0	0	1
106	1.06	373	3.73	16.44	0	71	24.4	113	5.8	43	145	65	7.33	12.6	0.7	8.4	3.9	4	176	3.6	0.13	LAA	2	1	0	1	0	0	0	0	0	0	0	0	0	0	0	0	1	0	0	0	0	0	0	0	0	1	0
130	1.3	371	3.71	14.84	0	79	23.9	221	6	50	181	116	9.68	11.7	0.8	8.5	3.7	3.6	319	3.6	0.32	LAA	2	2	1	3	1	1	2	1	4	0	2	1	3	0	0	0	1	0	0	0	0	0	0	0	0	1	0
166	1.66	370	3.7	17.36	1	45	23.2438	163	12.6	70	201	161	7.4	15.2	0.8	7.4	2.8	2.7	238	6.5	0.11	LAA	2	0	0	0	0	0	0	0	0	0	0	0	0	0	0	2	1	1	0	0	0	0	1	1	1	0	0
63	0.63	364	3.64	32.8	1	60	24.7409	85	6.1	59	197	130	6.18	14.4	0.99	8.4	2.7	3.9	283	4.1	0.08	LAA	2	0	0	0	0	0	0	0	0	0	0	0	0	0	0	0	0	0	0	0	0	0	0	1	0	0	1
232	2.32	364	3.64	27.6	1	34	31.6885	78	5.6	203	276	205	9.5	16.7	1	8.7	3.8	4.3	286	5.1	0.18	LAA	2	0	0	0	0	0	0	0	0	0	0	0	0	0	0	2	1	0	0	0	0	1	1	0	1	0	0
117	1.17	361	3.61	19.52	0	65	26.5643	86	6.3	109	179	122	4.5	11	0.7	7.6	3.6	3.5	378	3.6	0.08	LAC	0	0	0	1	0	0	0	0	0	0	0	0	0	0	0	0	1	0	0	0	0	0	0	0	0	1	0
91	0.91	361	3.61	13.52	0	60	24.6	142	5.7	390	242	116	5.99	12.8	0.8	8.4	3.6	3.9	294	5	0.22	LAC	0	1	0	1	0	0	0	0	6	0	0	0	0	0	0	0	0	1	1	1	1	1	0	0	0	1	1
188	1.88	356	3.56	26	1	68	28.3447	126	7.4	123	146	99	6.45	14.1	0.86	8.1	3	3.7	211	3.7	0.12	LAC	0	0	0	0	0	0	0	0	0	0	0	0	0	0	0	0	1	1	1	1	1	1	1	1	0	0	0
546	5.46	355	3.55	15	1	59	20.202	80	5.6	161	144	101	6.1	13.5	0.8	7.9	2.8	3.5	189	4.7	0.15	LAC	0	1	0	1	0	0	1	1	0	0	2	1	2	0	0	0	1	0	0	0	0	0	1	0	0	0	0
200	2	354	3.54	30.92	0	65	23.1206	70	7.4	252	200	113	5.52	14.4	1.6	8.7	3.9	4	224	9.1	0.25	LAA	2	1	0	1	0	0	0	0	0	0	0	0	0	0	0	1	1	1	0	0	0	1	1	1	1	1	0
215	2.15	354	3.54	25.84	0	70	25.3906	223	7.3	182	135	65	10	12.2	2.2	7.3	3.9	2.9	187	9.3	8.52	LAA	2	3	1	2	1	1	0	0	3	0	1	1	2	0	0	3	1	1	0	0	0	0	0	0	1	1	0
169	1.69	352	3.52	16.36	1	68	21.3382	81	6.3	30	145	74	10.9	12	0.7	8	2.9	3.5	164	2.8	2.38	LAA	2	0	0	0	0	0	0	0	0	0	0	0	0	0	0	0	1	0	0	0	0	0	1	0	0	0	0
428	4.28	347	3.47	23.52	1	52	24.9135	346	11.8	455	167	83	7.1	15.6	0.9	8.5	4.2	3.7	197	4.7	0.37	LAA	2	1	0	2	1	1	0	0	0	0	0	0	1	0	0	2	1	1	0	0	0	1	1	0	1	0	0
266	2.66	343	3.43	18.28	1	68	21.4533	83	6.7	129	179	132	6	12.7	0.9	8.2	3.4	3.9	180	4	0.25	LAA	2	2	1	1	0	1	0	0	1	0	0	0	1	0	0	3	1	1	1	1	1	0	0	0	1	0	0
327	3.27	339	3.39	15.68	1	69	25.7117	107	6.3	152	171	120	6.9	15	0.9	8.2	2.6	3.9	151	4.5	0.07	LAA	2	0	0	0	0	0	0	0	0	0	0	0	0	0	0	2	1	0	0	0	0	1	1	0	1	0	0
215	2.15	338	3.38	20	0	65	19.025	106	6.3	208	140	71	6.9	9.4	1.3	8.2	2.2	3.1	440	8.9	0.21	LAC	0	1	0	1	0	0	1	1	0	0	0	0	1	0	0	0	1	0	0	0	0	1	1	1	0	1	0
58	0.58	334	3.34	16.88	0	70	21.6413	122	7.4	56	221	176	4.3	12.3	0.8	8.2	2.2	3.6	253	2.2	0.14	LAC	0	2	1	2	1	1	0	0	0	0	0	0	1	0	0	2	0	1	0	0	0	0	0	0	1	1	1
183	1.83	332	3.32	31.72	0	58	22.0386	193	10.8	116	212	140	8.48	15.6	0.77	9	3.9	3.9	218	4.8	0.45	CE	1	0	0	0	0	0	0	0	0	0	0	0	0	0	0	0	1	1	0	0	0	0	0	0	0	1	0
150	1.5	332	3.32	10.68	0	73	22.6	120	6	49	128	67	4.16	11.8	0.6	8.2	2.8	3.5	212	3.9	4.76	CE	1	0	0	0	0	0	0	0	0	0	0	0	0	0	0	2	1	0	0	0	0	0	0	0	1	1	0
170	1.7	331	3.31	25.16	1	54	19.0311	239	6.2	346	224	137	6.58	15.7	0.97	8.3	2.4	3.7	236	5.6	0.6	LAC	0	0	0	0	0	0	0	0	0	0	0	0	0	0	0	0	1	0	0	0	0	1	1	0	0	0	0
154	1.54	330	3.3	11.64	1	72	21.5	105	5.8	232	162	99	6.97	14.1	0.8	8.4	2.8	3.6	226	2.9	0.59	LAC	0	0	0	0	0	0	2	1	0	0	0	0	1	0	0	0	0	1	1	1	1	1	0	0	0	0	1
787	7.87	328	3.28	18.8	0	63	26.1066	89	5.7	100	153	97	5.7	12.5	0.9	8.2	3.3	3.7	208	4.1	0.2	LAC	0	0	0	0	0	0	0	0	0	0	0	0	0	0	0	0	1	0	0	0	0	1	1	0	0	1	0
116	1.16	326	3.26	21.68	0	81	22.68	82	6.4	134	190	119	9.8	10.1	0.92	7.9	3.5	3.8	250	2	0.78	LAA	2	1	0	1	0	0	0	0	0	0	0	0	0	0	0	0	1	1	1	1	1	0	0	0	0	1	0
254	2.54	324	3.24	26.52	1	46	20.7157	209	10.1	136	189	130	8.1	14.1	1.03	8.6	4.7	3.5	243	5.8	0.1	LAC	0	0	0	0	0	0	0	0	0	0	0	0	0	0	0	1	0	1	0	0	0	1	1	1	1	0	1
128	1.28	322	3.22	11.76	1	74	22.3863	133	7	174	170	108	4.7	12.1	0.1	8.6	3.3	4	336	6.3	0.17	CE	1	0	0	0	0	0	0	0	0	0	0	0	0	0	0	0	1	1	1	1	1	0	0	0	0	0	0
87	0.87	321	3.21	18.16	1	68	22.9	200	5.6	87	162	133	4.12	14	0.9	7.9	2.3	3.8	275	4.5	0.04	LAC	0	0	0	0	0	0	0	0	0	0	0	0	0	0	0	0	0	0	0	0	0	0	0	0	0	0	1
117	1.17	318	3.18	30.08	1	68	20.3383	127	6.1	44	131	61	5.45	13.2	0.88	8.2	2.9	4	249	4.4	0.03	CE	1	3	1	2	1	1	0	0	0	0	0	0	1	0	0	0	1	0	0	0	0	0	0	1	0	0	0
244	2.44	317	3.17	36.16	0	50	29.7	84	6.2	200	309	230	8.17	13.7	0.8	8.4	3.7	3.8	240	5.1	0.15	LAC	0	0	0	0	0	0	0	0	0	0	0	0	0	0	0	2	0	0	0	0	0	1	0	0	1	1	1
113	1.13	317	3.17	11.36	1	83	19.1	75	4.1	204	250	166	6.61	12.8	0.9	8.5	2.7	3.1	155	5.8	1.27	LAA	2	0	0	0	0	0	0	0	2	0	0	0	0	0	0	0	1	0	0	1	0	1	0	0	0	0	0
113	1.13	313	3.13	12.44	1	33	24.8	95	5.7	134	289	235	4.71	14.5	1	8	3.1	3.8	195	5.3	0.06	LAA	2	0	0	0	0	0	0	0	0	0	0	0	0	0	0	1	0	0	0	1	0	1	1	1	1	0	1
145	1.45	312	3.12	14.28	1	59	23.8	125	5.5	161	164	98	4.88	13.7	1	8	3.1	3.6	226	4.3	0.04	LAC	0	1	0	1	0	0	0	0	0	0	0	0	0	0	0	0	0	0	0	0	0	0	0	0	0	0	1
187	1.87	305	3.05	22.72	0	50	26.986	141	6.6	163	204	136	5.5	13	0.9	8.7	3.5	3.9	207	3.7	0.06	LAC	0	0	0	0	0	0	0	0	0	0	0	0	0	0	0	0	1	1	1	1	1	1	0	0	0	1	0
543	5.43	305	3.05	32.24	1	56	20.2812	98	7.8	157	246	176	7.79	14.7	0.95	8.3	3.4	3.8	339	5.9	0.16	LAC	0	1	0	1	0	0	0	0	10	1	3	1	2	0	0	0	0	1	0	0	0	1	0	0	0	0	1
442	4.42	297	2.97	29.28	0	71	25.2081	105	6.3	74	202	135	11	12.3	0.7	8.1	2.5	3.9	279	4.3	1.76	LAA	2	0	0	0	0	0	0	0	0	0	0	0	0	0	0	1	0	0	0	0	0	0	0	0	1	1	1
105	1.05	296	2.96	16.24	1	68	19.6	233	11.6	168	273	48	6.51	14.2	0.9	8.2	3.4	3.6	359	3.9	0.14	LAC	0	2	1	2	1	1	4	1	2	0	2	1	3	0	0	0	1	1	1	1	1	1	0	1	0	0	0
52	0.52	295	2.95	10.92	0	83	22.2	90	5.8	69	139	89	5.06	11.1	0.9	8.2	3.8	3.4	300	2.6	0.04	LAA	2	1	0	1	0	0	0	0	0	0	0	0	0	0	0	1	0	0	0	0	0	0	0	0	1	1	1
169	1.69	294	2.94	14.72	1	39	25.2	114	6.1	73	146	107	7.12	13.8	0.8	7.5	3.1	3.7	166	5.9	1.34	LAA	2	0	0	0	0	0	0	0	0	0	0	0	0	0	0	2	0	0	0	0	0	0	1	0	1	0	1
277	2.77	291	2.91	29.32	1	65	29.1	78	6.3	130	134	68	4.92	13.3	0.9	8.8	4.3	3.9	169	5.6	0.06	LAA	2	0	0	0	0	0	0	0	0	0	0	0	0	0	0	2	0	0	0	0	0	0	1	1	1	0	1
185	1.85	286	2.86	31.48	0	70	28.8754	115	6.8	52	110	47	7.42	12.9	0.62	7.8	2.7	3.6	143	3.1	0.03	LAC	0	0	0	0	0	0	0	0	0	0	1	1	1	0	0	1	0	1	0	0	0	0	0	1	1	1	1
243	2.43	285	2.85	21.68	1	63	22.7583	104	6.8	59	169	109	9.25	14.7	1.12	7.8	2.2	3.2	175	7	0.32	CE	1	0	0	0	0	0	0	0	0	0	0	0	0	0	0	0	1	1	0	0	0	0	0	0	0	0	0
65	0.65	282	2.82	32.4	0	88	19	110	6	37	217	147	10.85	13.5	0.9	8.7	4.1	4.1	318	4.7	1.75	LAA	2	0	0	0	0	0	0	0	0	0	0	0	0	0	0	2	0	0	0	0	0	0	1	0	1	1	1
96	0.96	279	2.79	24.32	0	63	23.533	226	9.9	204	209	144	7.5	14.4	0.79	8.3	2.7	3.9	189	4.2	1.53	LAA	2	2	1	2	1	1	0	0	11	1	0	0	2	0	0	2	1	1	1	1	1	1	0	0	1	1	0
634	6.34	277	2.77	22.28	1	57	25.8372	80	5.8	361	176	93	7.5	13.6	1	8	3.6	3.7	103	5.4	0.16	LAA	2	0	0	0	0	0	0	0	0	0	0	0	0	0	0	2	1	0	0	0	0	1	1	0	1	0	0
342	3.42	277	2.77	9.52	1	76	26.2596	112	6.7	281	189	137	10.5	16.9	1.2	8.2	2.8	3.5	495	6.6	3.03	CE	1	3	1	3	1	1	0	0	0	0	0	0	1	0	0	2	1	1	1	0	1	0	1	0	1	0	0
276	2.76	273	2.73	26.48	0	64	26.3702	82	6.8	95	268	195	8.2	13.5	0.8	9.3	4.2	4.1	228	6	0.11	LAC	0	1	0	1	0	0	0	0	0	0	2	1	1	0	0	0	1	1	1	1	1	0	0	0	0	1	0
139	1.39	272	2.72	15.52	0	65	25.3	124	5.5	46	147	99	5.39	13.5	0.9	8	2.8	3.3	319	5.1	2.71	LAC	0	0	0	0	0	0	3	1	0	0	0	0	1	0	0	0	1	0	0	0	0	0	0	0	0	1	0
182	1.82	269	2.69	33.04	0	62	20.7756	88	6	149	194	125	11.61	12.9	0.61	8.2	2.8	3.6	228	4.3	0.3	LAC	0	1	0	1	0	0	0	0	0	0	0	0	0	0	0	0	0	1	1	1	1	1	0	0	0	1	1
183	1.83	265	2.65	13.42	0	57	24.1	93	6.1	115	194	172	6.38	14.4	0.8	8.5	3.4	4.3	262	4.7	0.11	LAC	0	0	0	0	0	0	0	0	0	0	0	0	0	0	0	0	0	0	0	0	0	1	0	0	0	1	1
146	1.46	261	2.61	15.88	1	67	22	91	6	87	190	148	7.81	14.7	0.8	7.9	2.3	3.6	169	4.2	0.19	LAA	2	1	0	1	0	0	0	0	0	0	0	0	0	0	0	0	0	0	0	0	0	0	1	1	0	0	1
95	0.95	259	2.59	13.04	1	50	29.0688	91	6.3	107	200	152	11.8	14.4	0.9	8.5	3	4.1	187	7	0.26	LAC	0	0	0	0	0	0	0	0	0	0	0	0	0	0	0	0	1	0	0	0	0	0	1	1	0	0	0
164	1.64	256	2.56	31.52	1	61	22.2	98	6.6	72	161	98	4.28	12.7	1.3	8.5	2.5	3.9	82	6.7	0.08	CE	1	0	0	0	0	0	0	0	0	0	0	0	0	0	0	0	0	1	0	0	0	0	1	1	0	0	1
139	1.39	256	2.56	27.16	0	76	19.2277	137	6	65	137	83	13.55	14.2	0.74	8.1	3.2	3.6	131	4.2	1.95	LAA	2	0	0	0	0	0	0	0	0	0	0	0	0	0	0	2	1	0	0	0	0	0	0	1	1	1	0
487	4.87	254	2.54	16.04	1	64	21.3039	75	5.8	84	144	94	3.72	12.6	1.2	8.4	4.2	3.9	217	6.6	0.03	LAC	0	2	1	3	1	1	2	1	6	0	5	1	3	0	0	0	1	0	0	0	0	0	0	1	0	0	0
123	1.23	253	2.53	13.87	1	55	24.0238	69	6.1	218	160	85	5.6	14.6	1	8.5	4.1	3.8	309	5.7	0.04	LAA	2	0	0	0	0	0	0	0	0	0	0	0	0	0	0	2	0	0	0	0	0	0	1	0	1	0	1
170	1.7	253	2.53	25.12	0	69	25.1096	133	6	86	161	94	4.09	12	0.59	8.6	3.2	3.6	234	1.9	0.32	LAA	2	0	0	2	1	1	0	0	0	0	1	1	2	0	0	2	1	0	0	0	0	0	0	0	1	1	0
75	0.75	252	2.52	34.36	1	46	23.1473	93	7.8	66	211	161	6.31	15.1	0.79	8.4	3.8	4	246	5.3	0.32	LAC	0	0	0	0	0	0	0	0	0	0	0	0	0	0	0	0	0	1	0	0	0	1	1	1	0	0	1
66	0.66	252	2.52	18.52	1	68	24.7676	87	5.6	67	179	109	9.2	15.4	0.9	8.2	2.2	4	148	4.2	0.11	LAC	0	0	0	0	0	0	0	0	0	0	0	0	0	0	0	0	1	0	0	0	0	0	0	0	0	0	0
194	1.94	251	2.51	12.32	1	49	25.9	112	6.1	202	176	120	7.23	15.7	1.1	7.7	2.4	3.9	200	7.8	0.14	LAA	2	1	0	2	1	1	10	1	11	1	0	0	3	0	0	0	0	0	0	0	0	1	0	0	0	0	1
111	1.11	250	2.5	25.56	0	74	22.4323	101	5.6	54	166	119	4.23	12.5	0.55	8.7	3.2	3.4	233	4.5	0.04	LAC	0	2	1	3	1	1	3	1	3	0	0	0	2	0	0	0	0	0	0	0	0	0	0	0	0	1	1
46	0.46	246	2.46	10.96	0	70	22.1893	124	7.2	164	146	82	6.58	10.4	0.62	8.1	2.7	3	214	3.1	8.54	LAA	2	1	0	2	1	1	0	0	0	0	0	0	1	0	0	2	1	1	0	0	0	0	0	0	1	1	0
150	1.5	245	2.45	32.21	0	73	23.1247	119	7.8	115	176	114	6.43	11	0.92	8.7	3.7	3.5	187	4.2	0.22	CE	1	0	0	0	0	0	0	0	0	0	0	0	0	0	0	2	0	1	0	0	0	0	0	1	1	1	1
167	1.67	241	2.41	31.12	0	51	22.0741	267	5.4	83	167	97	5.84	14.2	0.71	8.6	3.7	4	256	3.5	0.27	LAA	2	0	0	0	0	0	0	0	0	0	0	0	0	0	0	1	0	0	0	0	0	0	0	1	1	1	1
322	3.22	239	2.39	27.04	1	65	27.7323	125	6.5	151	147	88	4.58	14.4	0.81	8	2.3	3.6	229	4.2	0.31	LAC	0	1	0	1	0	0	0	0	0	0	0	0	0	0	0	0	0	1	0	1	0	0	1	1	0	0	1
265	2.65	239	2.39	22.84	1	70	30.863	71	6.8	248	154	106	7.03	14.5	1.14	8.2	3	3.7	205	7.2	0.08	CE	1	0	0	0	0	0	0	0	0	0	0	0	0	0	0	2	0	1	1	0	0	0	0	1	1	0	1
236	2.36	239	2.39	23.08	1	48	24.7942	114	6.5	143	214	152	8.34	14.7	0.61	7	3	3.9	181	4.7	0.08	LAC	0	1	0	2	1	1	0	0	0	0	0	0	1	0	0	2	0	1	0	0	0	1	1	1	1	0	1
128	1.28	238	2.38	14.04	1	54	27.7	121	5.2	201	167	101	7.79	17	1	8.6	3.7	3.9	321	4.1	0.27	LAC	0	2	1	2	1	1	0	0	12	1	0	0	2	0	0	0	1	0	0	0	0	1	1	0	0	0	0
2138	21.38	233	2.33	26.72	0	52	31.25	238	12	115	242	184	9.2	14.6	0.6	8.2	3.3	4.1	353	3.1	0.84	LAA	2	0	0	0	0	0	0	0	0	0	0	0	0	0	0	2	1	1	1	0	0	1	0	0	1	1	0
119	1.19	232	2.32	13.92	1	50	24.8	142	5.5	72	179	129	10.78	12.7	0.9	8.6	3.7	3.8	235	3.5	0.35	LAA	2	0	0	0	0	0	0	0	0	0	0	0	0	0	0	1	0	0	0	0	0	0	1	1	1	0	1
201	2.01	232	2.32	30.16	1	54	23.1084	85	5.6	64	209	141	7.83	15.8	0.9	8.3	3.1	4	171	3.9	0.04	LAC	0	2	1	2	1	1	0	0	0	0	0	0	1	0	0	0	0	0	0	0	0	0	1	1	0	0	1
77	0.77	231	2.31	30.4	1	79	29.1782	135	5.3	114	172	107	11.4	13.7	0.96	8.4	2.9	3.9	194	6	0.2	LAA	2	0	0	0	0	0	0	0	0	0	0	0	0	0	0	2	0	0	0	0	0	0	0	1	1	0	1
245	2.45	222	2.22	3.12	0	72	22.7	95	6.5	145	167	103	7.37	12.7	1.3	9.1	3.6	3.8	219	5.7	2.42	LAA	2	2	1	3	1	1	0	0	1	0	0	0	1	0	0	1	1	1	1	1	0	0	0	0	1	1	0
119	1.19	217	2.17	14.4	1	34	36.7072	104	6.3	121	158	114	8	16.8	1	8.7	3.5	4.3	192	6	0.28	LAC	0	0	0	0	0	0	0	0	0	0	0	0	0	0	0	2	1	0	0	0	0	0	1	0	1	0	0
186	1.86	217	2.17	11.84	1	56	22.46	122	5.1	48	154	103	11.62	13.5	0.88	8.1	2.9	3.5	146	4.5	0.08	LAA	2	0	0	0	0	0	0	0	0	0	0	0	0	0	0	1	0	0	0	0	0	0	1	0	1	0	1
80	0.8	216	2.16	28.44	1	65	24.2215	90	5.9	66	154	105	14.8	13.2	1.06	8.3	3.1	3.9	214	6.4	0.07	LAA	2	0	0	0	0	0	0	0	3	0	0	0	0	0	0	0	1	0	0	0	0	0	1	0	0	0	0
163	1.63	212	2.12	12.96	0	51	28	182	5.7	75	99	59	6.77	12.3	0.8	8.9	3	3.7	370	4.3	0.19	LAC	0	2	1	1	0	0	10	1	3	0	0	0	1	0	0	0	1	1	1	1	1	0	0	0	0	1	0
105	1.05	212	2.12	14.32	1	73	19.6072	80	5.3	47	126	80	2.03	8.4	0.74	8	3.3	3	149	4.7	0.7	LAC	0	2	1	2	1	1	0	0	11	1	3	1	3	0	0	0	1	0	0	0	0	0	0	0	0	0	0
91	0.91	210	2.1	15.56	1	57	23.5	102	5.4	108	165	109	5.84	14.1	0.9	7.9	2.3	3.9	261	4.8	0.04	LAC	0	1	0	1	0	0	0	0	6	0	1	1	1	0	0	0	0	0	0	0	0	0	0	0	0	0	1
9	0.09	208	2.08	28	1	44	23.8754	141	7.5	157	178	141	8.09	13	1.31	9.1	3.6	4.2	150	8	0.12	LAC	0	0	0	0	0	0	0	0	0	0	0	0	0	0	0	0	1	1	0	0	0	0	1	1	0	0	0
106	1.06	208	2.08	24.84	0	80	29.7778	116	7.4	158	181	124	5.7	11.5	1.1	8	3.6	3.3	318	3.9	0.12	LAC	0	2	1	1	0	1	0	0	4	0	0	0	1	0	0	2	1	1	0	0	0	1	0	0	1	1	0
74	0.74	204	2.04	25.2	1	61	25.8645	111	7.1	87	161	120	7.32	13.1	1.04	8.3	3	3.5	246	5.3	0.07	LAC	0	0	0	0	0	0	0	0	0	0	0	0	0	0	0	2	0	1	1	1	1	0	0	0	1	0	1
124	1.24	199	1.99	12.52	1	59	21.1389	95	5.7	216	168	87	6.4	15.5	0.9	8.6	2.9	4	214	5.7	0.09	LAC	0	0	0	0	0	0	0	0	0	0	0	0	0	0	0	0	0	0	0	0	0	0	0	0	0	0	1
663	6.63	196	1.96	19.16	0	81	20.8117	192	7.1	116	137	78	13	13.8	0.8	8.5	3.2	3.5	211	2.4	1.68	CE	1	3	1	2	1	1	5	1	3	0	3	1	3	0	0	0	1	1	1	1	1	1	0	0	0	1	0
444	4.44	194	1.94	32.6	1	47	26.3958	79	6.8	181	184	112	7.83	15.2	0.88	8.5	3.4	3.6	8	6.3	0.16	LAA	2	0	0	0	0	0	0	0	0	0	0	0	0	0	0	2	0	1	0	0	0	0	1	0	1	0	1
789	7.89	190	1.9	29.76	1	67	22.68	134	5.2	97	240	168	13.1	14	0.84	8.1	3.3	3.5	173	4.9	0.92	CE	1	2	1	1	0	0	0	0	0	0	2	1	1	0	0	2	0	0	0	0	0	1	0	0	1	0	1
34	0.34	190	1.9	15.56	0	79	24.8	82	6.2	59	173	100	4.49	11.7	0.7	8.4	3.2	4	221	3.9	0.07	CE	1	3	1	2	1	1	0	0	0	0	0	0	1	0	0	0	0	0	0	0	0	0	0	0	0	1	1
423	4.23	188	1.88	35.72	1	60	19.6072	175	6.3	231	133	70	6.61	13.9	1.03	8.1	2.6	3.7	343	7.7	1.54	LAC	0	1	0	1	0	0	1	1	0	0	0	0	1	0	0	0	0	0	0	0	0	1	0	0	0	0	1
152	1.52	186	1.86	14.72	1	53	23.8	82	6	117	186	128	5.45	12.6	0.7	8.6	3.7	3.8	241	5.8	0.11	LAA	2	0	0	0	0	0	0	0	0	0	1	1	1	0	0	2	1	0	0	0	0	0	0	1	1	0	0
789	7.89	184	1.84	14.52	1	49	22.3435	83	6.3	84	211	141	7.7	13.3	1.2	8.1	2.7	3.4	139	5.6	0.06	LAC	0	0	0	0	0	0	2	1	0	0	0	0	1	0	0	0	1	0	0	0	0	0	1	0	0	0	0
180	1.8	172	1.72	8.92	0	72	24.1672	106	7.2	53	283	158	6	13.6	0.84	8.9	3.5	4.1	228	3.3	0.08	LAA	2	3	1	3	1	1	0	0	0	0	0	0	1	0	0	0	0	1	0	1	0	1	0	0	0	1	1
213	2.13	172	1.72	26.28	1	61	24.4898	123	6.1	127	227	175	6.09	15.2	0.94	8.7	3.6	3.8	203	5.4	0.34	LAC	0	0	0	0	0	0	1	1	0	0	0	0	1	0	0	2	0	1	1	1	1	1	1	0	1	0	1
1943	19.43	170	1.7	14.16	0	46	20.5	110	8.6	144	134	74	10.49	10.6	7.1	7.8	5	3.5	129	3.8	0.42	LAC	0	1	0	1	0	0	3	1	2	0	0	0	1	0	0	0	1	1	1	1	1	0	0	0	0	1	0
327	3.27	168	1.68	14.44	1	68	24.8358	82	6.3	221	195	123	6	13.8	0.9	8.4	3	3.9	262	4.1	0.3	LAA	2	0	0	0	0	0	0	0	0	0	0	0	0	0	0	2	1	0	0	0	0	0	1	0	1	0	0
357	3.57	161	1.61	31.24	1	69	25.9095	106	5.8	138	172	110	7.04	13.2	1.38	8.5	3.3	3.2	152	8	0.04	LAA	2	0	0	0	0	0	0	0	0	0	0	0	0	0	0	2	1	0	0	0	0	0	1	0	1	0	0
207	2.07	156	1.56	13.28	0	84	26.4	103	5.5	74	150	107	8.12	9.5	3.9	7.8	4	3.4	249	5.7	0.49	CE	1	2	1	3	1	1	0	0	0	0	0	0	1	0	0	0	1	1	1	1	1	0	0	0	0	1	0
33	0.33	150	1.5	28.92	1	44	24.9108	76	6.1	85	175	119	5.39	14.7	0.88	7.6	2.9	4.1	369	2.4	0.43	LAA	2	0	0	0	0	0	0	0	0	0	4	1	1	0	0	0	0	0	0	0	0	0	1	1	0	0	1
401	4.01	149	1.49	28.68	0	64	21.6441	104	4.7	71	172	116	6.84	11.4	0.79	7.8	3	3.4	167	6.4	0.29	CE	1	0	0	0	0	0	0	0	0	0	0	0	0	0	0	1	0	0	0	0	0	0	0	0	1	1	1
789	7.89	146	1.46	13.68	1	72	27.7	131	6.5	82	167	111	5.28	14.8	1.1	8.9	3	3.9	184	4.5	0.03	LAA	2	2	1	2	1	1	0	0	0	0	0	0	1	0	0	2	1	1	0	0	0	0	1	1	1	0	0
150	1.5	140	1.4	13.78	1	49	30.7394	121	6.3	81	189	141	7.2	14.6	1	8	3.7	3.9	230	5.9	0.04	LAC	0	0	0	0	0	0	0	0	0	0	0	0	0	0	0	0	0	0	0	0	0	0	1	0	0	0	1
66	0.66	133	1.33	21.08	1	51	25.2493	90	6.1	57	130	57	5.2	13.6	1	8.6	2.5	3.4	214	6.9	0.31	LAA	2	0	0	0	0	0	0	0	0	0	0	0	0	0	0	2	0	0	0	0	0	0	1	1	1	0	1
456	4.56	132	1.32	23.28	0	64	21.9261	192	10.6	107	183	114	7.1	10.7	0.5	7.2	3	3.2	204	2.2	6.42	LAA	2	0	0	0	0	0	0	0	0	0	1	1	1	0	0	2	0	0	1	1	1	1	0	0	1	1	1
140	1.4	128	1.28	17.4	1	29	30.0712	63	6.3	68	177	141	10.1	14.4	1.2	8.1	2.7	3.8	293	8.4	1.27	LAC	0	0	0	0	0	0	0	0	0	0	0	0	0	0	0	0	1	0	0	0	0	0	0	0	0	0	0
186	1.86	126	1.26	17.24	0	86	27.1111	88	6.3	243	221	167	5.8	12.9	0.8	8	2.5	3.4	174	3.7	2.68	LAA	2	3	1	3	1	1	0	0	3	0	0	0	1	0	0	2	1	0	0	0	0	1	0	0	1	1	0
889	8.89	120	1.2	23.76	1	58	20.3428	86	6	72	188	127	5.61	14	1.02	8	2.2	3.5	245	6.2	0.53	LAC	0	1	0	1	0	0	0	0	0	0	1	1	1	0	0	0	0	0	0	0	0	0	1	1	0	0	1
566	5.66	120	1.2	21.52	0	82	23.9361	103	5.4	99	185	114	4.5	12.6	0.9	8.3	3.4	3.4	133	2.9	0.13	LAA	2	0	0	0	0	0	0	0	10	1	0	0	1	0	0	2	1	0	0	0	0	0	0	1	1	1	0
2427	24.27	101	1.01	13.56	0	76	27.7008	115	7.2	156	196	136	5.7	13	0.7	8.4	3.7	3.8	226	3.8	1.26	CE	1	0	0	0	0	0	0	0	0	0	0	0	0	0	0	3	1	1	1	0	0	0	0	0	1	1	0
219	2.19	92	0.92	13.04	1	39	23.9395	81	5.3	677	253	86	5.9	13.4	0.9	8.1	2.7	4	182	9.3	0.1	LAC	0	0	0	0	0	0	1	1	0	0	0	0	1	0	0	0	0	0	0	0	0	1	1	0	0	0	1
123	1.23	84	0.84	17.64	1	25	21.4844	102	6.3	124	303	243	14.9	16.3	0.7	7.2	3.8	2.1	278	11.1	2.28	LAA	2	0	0	0	0	0	0	0	0	0	0	0	0	0	0	1	0	0	0	0	0	0	1	0	1	0	1
2130	21.3	45	0.45	22.04	1	67	22.4986	179	9.2	142	197	150	10.7	13.7	1.14	8	3	3.5	216	6.4	0.33	LAA	2	1	0	2	1	1	1	1	8	0	1	1	3	0	0	1	0	1	0	1	1	0	1	0	1	0	1
1250	12.5	37	0.37	16.68	0	88	28.8889	90	6	276	213	147	11.3	9.7	2.1	8.5	3.8	3.6	130	7.9	5.53	LAA	2	3	1	3	1	1	0	0	0	0	0	0	1	0	0	3	1	0	0	0	0	1	0	0	1	1	0
161	1.61	35	0.35	21	0	73	20.0777	119	6.2	182	227	166	6.9	14	0.6	8.5	3	4.4	304	3.5	0.11	LAC	0	0	0	0	0	0	0	0	0	0	3	1	1	0	0	2	0	0	0	0	0	0	0	0	1	1	1
288	2.88	865	8.65	15.28	0	73	23.1139	90	6	82	157	114	4.1	10.4	0.8	7.9	4.3	3.7	297	3.7	0.03	LAC	0	1	0	1	0	0	0	0	0	0	0	0	0	#NULL!	#NULL!	0	0	0	0	0	0	0	0	0	0	1	1
209	2.09	780	7.8	16.92	1	57	27.3356	224	10.4	105	191	146	7.4	16	1.1	8.8	3	3.6	227	5.9	0.07	LAC	0	0	0	0	0	0	0	0	0	0	0	0	0	#NULL!	#NULL!	3	1	1	1	1	1	0	1	0	1	0	0
196	1.96	780	7.8	27.72	0	66	21.9261	101	7.7	106	158	101	4.2	10.7	0.8	8	3.1	3.8	104	3.3	0.04	LAC	0	0	0	0	0	0	0	0	0	0	0	0	0	#NULL!	#NULL!	0	0	1	0	1	0	0	0	0	0	1	1
131	1.31	679	6.79	18.4	0	78	24	77	5.1	69	140	79	7.72	13.6	0.76	8.2	3	3.6	187	6.1	0.06	CE	1	0	0	0	0	0	0	0	0	0	0	0	0	#NULL!	#NULL!	0	1	0	0	0	0	0	0	0	0	1	0
198	1.98	625	6.25	21.48	0	87	31.1111	115	6.8	66	163	124	8.5	14	0.8	7.8	3	3.4	256	4.9	1.19	LAA	2	3	1	1	0	1	1	1	3	0	0	0	2	#NULL!	#NULL!	2	1	0	0	0	0	0	0	0	1	1	0
9	0.09	536	5.36	16.08	1	62	24.5089	72	5.4	48	171	104	4.5	13.8	1.1	8.2	3.6	3.5	159	5	0.07	CE	1	0	0	0	0	0	0	0	0	0	0	0	0	#NULL!	#NULL!	0	1	0	0	0	0	0	0	0	0	0	0
137	1.37	518	5.18	31.64	1	71	24.6181	121	7	162	178	122	6.96	16.5	0.96	8.3	3.1	3.9	250	5.8	0.29	LAA	2	0	0	0	0	0	0	0	0	0	0	0	0	#NULL!	#NULL!	0	0	1	0	0	0	0	1	0	0	0	1
185	1.85	503	5.03	17.92	1	63	26.4463	77	5.6	69	142	94	8.6	13.2	1.3	8.2	2.5	3.6	174	5.1	1.28	LAA	2	0	0	0	0	0	0	0	0	0	0	0	0	#NULL!	#NULL!	2	1	0	0	0	0	0	1	0	1	0	0
154	1.54	466	4.66	14.28	0	69	22.8928	85	6	84	181	133	4.5	13.2	0.7	8.7	3.4	3.9	262	3.8	0.11	CE	1	0	0	0	0	0	0	0	0	0	0	0	0	#NULL!	#NULL!	0	0	0	0	0	0	0	0	1	0	1	1
249	2.49	411	4.11	21.54	1	64	25.7202	86	5.4	181	154	96	6.5	15	1.2	8.5	2.8	3.9	157	5	0.03	LAC	0	1	0	1	0	0	2	1	0	0	0	0	1	#NULL!	#NULL!	0	1	1	0	0	0	0	1	0	0	0	0
143	1.43	395	3.95	26.88	1	52	30.863	97	6.9	432	196	101	11.3	13.2	1.01	8.5	2.9	3.6	231	7.1	4.91	CE	1	0	0	0	0	0	0	0	0	0	0	0	0	#NULL!	#NULL!	0	0	1	0	0	0	1	1	0	0	0	1
182	1.82	362	3.62	18.28	0	57	21.4031	204	15.2	143	261	207	7.06	13.5	0.93	8.2	3.3	3.6	296	2.4	0.24	LAA	2	0	0	0	0	0	0	0	0	0	0	0	0	#NULL!	#NULL!	1	1	1	0	0	0	1	0	1	1	1	0
167	1.67	362	3.62	24.76	1	68	22.4913	82	6	29	161	114	7	14.4	0.8	7.8	3	3.9	229	2.5	0.13	LAC	0	2	1	1	0	1	0	0	2	0	0	0	1	#NULL!	#NULL!	0	1	0	0	0	0	0	0	0	0	0	0
58	0.58	359	3.59	10.12	0	92	22.2222	70	5.7	58	177	127	6.55	10.6	0.95	8.1	2.9	3.4	465	4.4	1.56	CE	1	2	1	2	1	1	0	0	5	0	2	1	2	#NULL!	#NULL!	2	0	0	0	0	0	0	0	0	1	1	1
106	1.06	338	3.38	18.04	1	69	24.2	151	5.6	51	145	108	4.8	14.5	1	7.8	2.4	3.4	213	4.3	0.66	LAA	2	1	0	1	0	0	4	1	0	0	0	0	1	#NULL!	#NULL!	2	1	0	0	0	0	0	0	0	1	0	0
204	2.04	333	3.33	12.96	0	41	20.082	229	5.6	50	112	64	5.65	11.8	0.8	7.8	3	3.8	164	3.5	0.09	CE	1	1	0	2	1	1	1	1	0	0	0	0	2	#NULL!	#NULL!	0	0	0	0	0	0	0	0	1	0	1	1
377	3.77	319	3.19	23.96	0	77	21.7778	128	6.1	43	150	86	6.38	11.8	0.64	8.6	3.6	4	185	4.7	0.82	CE	1	1	0	2	1	1	0	0	0	0	0	0	1	#NULL!	#NULL!	2	0	0	0	0	0	0	0	1	1	1	1
516	5.16	316	3.16	18.12	1	79	23.1837	90	7.6	66	124	81	7.4	11.1	9.3	8.8	3.3	3.1	224	4.9	1.07	CE	1	2	1	2	1	1	0	0	0	0	1	1	2	#NULL!	#NULL!	0	0	1	0	0	0	1	1	0	0	0	1
163	1.63	303	3.03	13.24	1	50	34.9	88	5.4	190	222	156	7.5	14.9	1	8.4	3.1	3.9	228	6.4	0.14	LAC	0	0	0	0	0	0	0	0	0	0	0	0	0	#NULL!	#NULL!	0	0	0	0	0	0	1	1	0	0	0	1
95	0.95	303	3.03	14.36	0	73	30.4	261	4.5	164	168	99	6.85	12.5	0.8	8.8	3.6	3.9	430	3.9	0.32	LAC	0	2	1	1	0	0	0	0	15	1	0	0	1	#NULL!	#NULL!	0	1	1	1	1	1	0	0	1	0	1	0
190	1.9	277	2.77	16.08	0	72	20	211	6.6	61	194	133	6.72	14.1	0.9	8.5	3.8	3.9	339	8	0.41	LAA	2	1	0	1	0	0	0	0	0	0	0	0	0	#NULL!	#NULL!	2	1	1	1	1	1	0	0	0	1	1	0
160	1.6	261	2.61	11.6	0	64	25.1	231	8.4	239	166	113	6.9	12.5	0.9	8.3	3.7	3.8	136	6.2	0.22	LAC	0	0	0	0	0	0	0	0	0	0	0	0	0	#NULL!	#NULL!	2	1	1	1	1	1	1	0	0	1	1	0
9	0.09	254	2.54	31.76	1	68	22.4913	92	5.6	117	255	182	10.3	14.6	0.89	8.7	3.8	3.6	149	8.3	0.05	LAC	0	1	0	1	0	0	0	0	0	0	0	0	0	#NULL!	#NULL!	0	0	0	0	0	0	1	1	1	0	0	1
130	1.3	249	2.49	16.64	1	75	22.1	165	6.2	84	105	59	9.18	13.8	1	8	4.4	3	164	5.6	4.07	CE	1	0	0	0	0	0	1	1	0	0	0	0	1	#NULL!	#NULL!	0	1	0	0	0	0	0	0	0	0	0	0
126	1.26	242	2.42	13.7	1	55	22.46	157	8.3	142	217	153	8.5	16.3	1	8.3	2.9	4	215	5.2	0.17	LAC	0	0	0	0	0	0	0	0	0	0	0	0	0	#NULL!	#NULL!	1	1	1	1	1	1	0	1	0	1	0	0
166	1.66	236	2.36	14.68	1	55	24.977	79	6.3	116	163	117	5.8	12.8	0.9	8	2.6	3.6	194	6.1	0.61	LAC	0	0	0	0	0	0	0	0	0	0	0	0	0	#NULL!	#NULL!	0	1	0	0	0	0	0	0	0	0	0	0
330	3.3	233	2.33	31.04	1	82	22.5466	114	6.2	331	159	70	6.04	14.5	1.08	8.2	3.7	4.1	190	9.3	0.14	CE	1	1	0	1	0	0	2	1	4	0	0	0	1	#NULL!	#NULL!	0	0	0	0	0	0	1	0	0	0	0	1
200	2	225	2.25	29.28	0	60	21.8	135	6.5	109	190	130	5.65	12.2	0.7	8.1	3.1	3.6	150	3.8	0.09	LAC	0	0	0	0	0	0	0	0	0	0	0	0	0	#NULL!	#NULL!	0	0	1	0	0	0	0	0	0	0	1	1
167	1.67	216	2.16	15.68	1	43	21.5451	83	5.5	64	178	121	6.9	14.5	0.9	8.9	3.3	4.2	174	4.4	0.05	LAC	0	0	0	0	0	0	0	0	0	0	0	0	0	#NULL!	#NULL!	0	0	0	0	0	0	0	0	0	0	0	1
256	2.56	215	2.15	30.24	0	87	37.5	100	6.5	100	154	103	7.57	12	1.2	8.7	3.8	3.3	229	5.2	0.33	CE	1	0	0	0	0	0	0	0	3	0	0	0	0	#NULL!	#NULL!	2	0	1	0	0	0	0	1	0	1	1	1
339	3.39	214	2.14	14.88	1	81	23.5	124	6.4	168	216	147	7.87	12.1	1.6	8.5	3.2	3.6	181	10.6	0.07	LAA	2	3	1	3	1	1	0	0	2	0	0	0	1	#NULL!	#NULL!	2	1	0	0	0	0	0	1	1	1	0	0
397	3.97	195	1.95	18.6	1	76	15.625	118	5.3	86	135	71	10	8	0.8	7	3.5	3	120	5.1	0.12	LAA	2	0	0	0	0	0	0	0	0	0	0	0	0	#NULL!	#NULL!	3	1	0	0	0	0	0	1	0	1	0	0
423	4.23	190	1.9	16.72	1	69	24.4	88	6.9	113	97	48	6.4	11.8	1.4	8.2	3.6	3.8	305	3.6	0.16	LAA	2	1	0	1	0	0	0	0	6	0	4	1	1	#NULL!	#NULL!	1	1	1	1	1	1	0	0	1	1	0	0
217	2.17	156	1.56	15.48	0	48	24.5	108	6.1	95	176	133	7.57	13.6	0.7	8.4	2.8	4.2	135	4.5	0.11	LAC	0	0	0	0	0	0	0	0	0	0	0	0	0	#NULL!	#NULL!	0	1	0	0	0	0	0	0	0	0	1	0
513	5.13	150	1.5	21.98	0	83	17.7778	89	6	253	230	146	9.1	11.2	0.6	9.2	3	3.4	199	2	1.02	LAA	2	1	0	1	0	0	0	0	0	0	0	0	0	#NULL!	#NULL!	2	1	1	1	0	0	0	0	0	1	1	0
227	2.27	147	1.47	12.56	1	78	21.3	120	6	75	194	133	5.66	15.9	1	8.4	3.2	3.8	218	3.6	0.24	LAC	0	2	1	1	0	0	0	0	11	1	0	0	1	#NULL!	#NULL!	1	1	0	0	0	1	0	1	1	1	0	0
205	2.05	144	1.44	18.62	0	91	22.9591	104	5.5	112	247	195	11	14.1	1	8.8	3.4	3.9	174	7.1	1.67	CE	1	2	1	2	1	1	0	0	0	0	0	0	1	#NULL!	#NULL!	2	1	0	0	0	0	1	0	0	1	1	0
224	2.24	142	1.42	9.12	1	75	26.6097	101	5.6	192	177	107	4.5	12.7	0.8	8.3	2.9	3.7	204	2.3	0.05	CE	1	0	0	0	0	0	0	0	0	0	0	0	0	#NULL!	#NULL!	3	1	0	0	0	0	0	1	1	1	0	0
88	0.88	48	0.48	14	0	72	24.4444	84	5.5	94	171	126	6	10.4	0.5	9.2	3.5	2.8	274	1.8	8.36	LAA	2	1	0	1	0	0	0	0	0	0	0	0	0	#NULL!	#NULL!	2	0	0	0	0	0	1	0	0	1	1	1
